# Supplementary material for: Spatial transcriptomics identifies candidate stromal drivers of benign prostatic hyperplasia
Source: JCI Insight. 2024 Jan 23;9(2):e176479. doi: 10.1172/jci.insight.176479 (PMC10906230; doi:10.1172/jci.insight.176479)
Supplement: Supporting data values [file jciinsight-9-176479-s164.xlsx]

## Sheet: 5H
Figure 5H
	Ki67+ cells/mm
Sample pair	Inner	Outer
Hub-5	6.21633	0.765111
Hub-7	15.6632	1.26823
Hub-8	6.79916	0.571429
Hub-9	5.07442	0.497512

## Sheet: 7E
Figure 7E
	Spheroid diameter (uM)
	DMSO	BMS	PPP	Ctr	CXCL13
	118.533	37.742	76.549	116.934	118.927
	102.452	34.758	53.873	115.912	110.515
	91.538	34.758	51.964	103.214	105.409
	84.72	31.51	48.792	89.74	101.6
	81.99	31.199	48.111	88.649	98.032
	80.976	30.388	46.417	87.24	88.843
	80.517	30.161	46.268	87.151	88.507
	79.545	29.998	45.612	84.808	86.569
	77.053	29.468	44.174	84.716	85.583
	75.928	28.477	39.547	81.075	84.852
	75.701	28.194	39.109	80.264	82.826
	72.731	27.794	37.826	80.002	81.583
	71.538	27.315	37.152	78.919	80.905
	67.505	27.315	34.301	76.699	80.816
	66.736	27.283	34.091	75.761	79.227
	65.354	26.298	32.576	74.045	74.843
	63.587	25.891	31.971	73.313	72.542
	61.885	24.989	30.189	71.91	71.494
	56.823	24.989	27.576	69.536	65.032
	56.387	24.431	25.046	68.367	64.434
	55.053	24.171	24.92	67.76	63.043
	54.808	23.68	24.665	66.135	60.988
	53.788	23.399	24.431	65.363	58.686
	51.23	22.74	24.242	63.533	55.711
	49.631	22.022	23.667	60.606	44.465

## Sheet: 7J
Figure 7J
	Organoid diameter (uM)
	DMSO	BMS	PPP	Ctr	CXCL13
	182.172	41.975	50.359	155.657	214.03
	130	39.22	46.085	134.989	156.406
	104.97	37.112	42.214	104.826	128.483
	101.29	36.463	36.463	94.592	125.434
	98.968	33.33	36.463	93.631	103.487
	96.082	32.645	34.039	90.976	96.082
	94.113	32.529	33.33	81.842	92.238
	93.751	31.469	32.529	80.026	90.143
	91.91	31.147	32.529	78.6	87.555
	84.084	30.122	31.389	75.916	86.282
	82.454	27.733	30.288	75.866	83.71
	76.361	27.276	29.786	74.782	73.562
	74.933	26.951	28.581	72.996	73.356
	72.321	26.002	28.581	69.918	72.875
	72.304	25.067	26.951	69.214	70.42
	68.612	25.067	26.002	67.727	68.63
	67.783	25.067	26.002	66.887	67.727
	66.887	25.067	24.611	65.941	67.727
	66.585	24.611	24.611	62.777	67.261
	65.309	22.195	23.083	62.777	65.232
	65	22.195	22.699	60.369	63.117
	62.717	22.082	22.195	60.265	62.717
	60.763	20.61	21.563	58.659	62.476
	60.369	20.61	17.075	53.293	61.911
	58.465	19.156	17.075	52.7	60.577
